# Supplementary material for: The Protective Mechanism of Moderate Intensity Continuous Training on TMAO-Induced Myocardial Injury Based on NMR Metabolomics
Source: Int J Mol Sci. 2025 Sep 12;26(18):8902. doi: 10.3390/ijms26188902 (PMC12470193; doi:10.3390/ijms26188902)
Supplement: Supplementary file 1 [file ijms-26-08902-s001.zip]

Archive with 1 entries (1 files):
- ijms-3797695-supplementary.pdf
